# Supplementary material for: Chlorine Modulation Fluorescent Performance of Seaweed-Derived Graphene Quantum Dots for Long-Wavelength Excitation Cell-Imaging Application
Source: Molecules. 2021 Aug 18;26(16):4994. doi: 10.3390/molecules26164994 (PMC8400823; doi:10.3390/molecules26164994)
Supplement: Supplementary file 1 [file molecules-26-04994-s001.zip]

Archive with 1 entries (1 files):
- molecules-1304376-supplementary.pdf
